# Supplementary material for: Timing of cerebral damage in molybdenum cofactor deficiency: A meta-analysis of case reports
Source: Genet Med Open. 2024 May 24;2:101853. doi: 10.1016/j.gimo.2024.101853 (PMC11613691; doi:10.1016/j.gimo.2024.101853)
Supplement: In-house cases variantvalidator.org [file mmc3.xlsx]

## Sheet: Sheet1
# Job ID:3cfee25f-8089-4422-9932-a226e25f9687
# Metadata: variantvalidator_version: 2.2.1.dev341+g0388933, variantvalidator_hgvs_version: 2.2.0, vvta_version: vvta_2023_05, vvseqrepo_db: VV_SR_2023_05/master, vvdb_version: vvdb_2023_8, options: transcript|genomic|protein|refseqgene|lrg|vcf|gene_info|tx_name|alt_loci
Input	Warnings	Select transcript	HGVS_transcript	HGVS_intronic_chr_context	HGVS_intronic_rsg_context	HGVS_RefSeqGene	HGVS_LRG	HGVS_LRG_transcript	HGVS_Predicted_Protein	HGVS_Genomic_GRCh37	HGVS_Genomic_GRCh38	GRCh37_CHR	GRCh37_POS	GRCh37_ID	GRCh37_REF	GRCh37_ALT	GRCh38_CHR	GRCh38_POS	GRCh38_ID	GRCh38_REF	GRCh38_ALT	Gene_Symbol	HGNC_Gene_ID	Transcript_description	Alt_genomic_loci
NM_001358530.2:c.418+1G>A		MANE	NM_001358530.2:c.418+1G>A	NC_000006.12(NM_001358530.2):c.418+1G>A	NG_009297.2(NM_001358530.2):c.418+1G>A	NG_009297.2:g.13785G>A			NP_001345459.1:p.?	NC_000006.11:g.39893421C>T	NC_000006.12:g.39925677C>T	6	39893421	.	C	T	6	39925677	.	C	T	MOCS1	HGNC:7190	Homo sapiens molybdenum cofactor synthesis 1 (MOCS1), transcript variant 7, mRNA
NM_001358530.2:c.418+1G>A		MANE	NM_001358530.2:c.418+1G>A	NC_000006.12(NM_001358530.2):c.418+1G>A	NG_009297.2(NM_001358530.2):c.418+1G>A	NG_009297.2:g.13785G>A			NP_001345459.1:p.?	NC_000006.11:g.39893421C>T	NC_000006.12:g.39925677C>T	6	39893421	.	C	T	6	39925677	.	C	T	MOCS1	HGNC:7190	Homo sapiens molybdenum cofactor synthesis 1 (MOCS1), transcript variant 7, mRNA
NM_001358530.2:c.956G>A(p.Arg319Gln)	NM_001358530.2:c.956G>A(p.Arg319Gln): char 23: expected EOF	None
NM_001358530.2:c.418+1G>A		MANE	NM_001358530.2:c.418+1G>A	NC_000006.12(NM_001358530.2):c.418+1G>A	NG_009297.2(NM_001358530.2):c.418+1G>A	NG_009297.2:g.13785G>A			NP_001345459.1:p.?	NC_000006.11:g.39893421C>T	NC_000006.12:g.39925677C>T	6	39893421	.	C	T	6	39925677	.	C	T	MOCS1	HGNC:7190	Homo sapiens molybdenum cofactor synthesis 1 (MOCS1), transcript variant 7, mRNA
NM_001358530.2:c.377G>A(p.Gly126Asp)	NM_001358530.2:c.377G>A(p.Gly126Asp): char 23: expected EOF	None
NM_001358530.2:c.217C>T(p.Arg73Trp)	NM_001358530.2:c.217C>T(p.Arg73Trp): char 23: expected EOF	None
NM_001358530.2:c.418+1G>A		MANE	NM_001358530.2:c.418+1G>A	NC_000006.12(NM_001358530.2):c.418+1G>A	NG_009297.2(NM_001358530.2):c.418+1G>A	NG_009297.2:g.13785G>A			NP_001345459.1:p.?	NC_000006.11:g.39893421C>T	NC_000006.12:g.39925677C>T	6	39893421	.	C	T	6	39925677	.	C	T	MOCS1	HGNC:7190	Homo sapiens molybdenum cofactor synthesis 1 (MOCS1), transcript variant 7, mRNA
